# Supplementary material for: Extracting the morphology of gold bipyramids from small-angle X-ray scattering experiments via form factor modelling
Source: J Appl Crystallogr. 2023 Feb 1;56(Pt 1):214–21. doi: 10.1107/S1600576722011669 (PMC9901920; doi:10.1107/S1600576722011669)
Supplement: Supplementary file 1 [file j-56-00214-sup1.zip]

Archive with 1 entries (1 files):
- All_SAXS_data.pxp
